# Supplementary material for: Microbiota-induced tissue signals regulate ILC3-mediated antigen presentation
Source: Nat Commun. 2020 Apr 14;11:1794. doi: 10.1038/s41467-020-15612-2 (PMC7156681; doi:10.1038/s41467-020-15612-2)
Supplement: Supplementary file 3 — Source Data [file 41467_2020_15612_MOESM3_ESM.xlsx]

## Sheet: Figure 1e
Figure 1e
		MHC II+			CD80+			CD86+
		SP	SI		SP	SI		SP	SI
		60	13.7		15.2	0.411		18.7	0.249
		45.1	6.9		15.6	0		22.2	2.7
		71.9	17.9		25.2	0.462		44.5	0.617
		52.2	26.5		15.4	0.309		29.4	0.694
		64.2	12.8		25.5	1.59		29.4	0.993
		65.5	23.4		10.3	1.56		0	0.997
		54	26.2		14.1	0.235		7.29	0.0776
		55.2	27.1		11	0.0961		3.82	0.193
		57.1	18.4		16.7	0.436		11.4	1.26
		66.2	17.7		22.4	0.155		15.3	1.9
		60.3	22.3		15	0.205		44.4	2.86
		46.6	11.69		17.7	0.204		39.2	1.99
		50.6	5.88		23.7	0.691		41.1	2.13
		49.5	8.49		15	1.52		31.3	1.52
		40.8	17.6		27			31
		67.5	15.6		23			39.3
		63.4	8.39
		44.6	11
		46.7	18
		59.5	15.5
		62	21.1
		61.2	20.1
		57.7	13.7
		56.1	12.6
		71.2	15.9
		70.2	27.3
		56.5	9.09
		61
		59.8

## Sheet: Figure 2a
Figure 2a
	pool	condition	% proliferated	% CD69+
	P1	SP ILC3	37.3	90.4
	P1	SI ILC3	6.56	27.66
	P1	SI ILC3	6.32	26.32
	P2	SP ILC3	39.5	82.7
	P2	SP ILC3	31.1	66.9
	P2	SI ILC3	9.7	25.3
	P2	SI ILC3	6.54	19.24
	P2	SI ILC3	2.94	16.44
	P3	SP ILC3	28.5	75.8
	P3	SP ILC3	26.7	76
	P3	SI ILC3	13.1	37.5
	P3	SI ILC3	13.7	35.4
	P3	SI ILC3	12.1	34.7
	P4	SP ILC3	22.4	47.6
	P4	SI ILC3	14.7	36.8
	P5	SP ILC3	38	66.7
	P5	SI ILC3	19.8	50.6
	P5	SI ILC3	13.5	40.1
	P5	SI ILC3	18.1	43.6
	P6	SP ILC3	17.8	61.7
	P6	SI ILC3	2.28	11.92

## Sheet: Figure 2b
Figure 2b
	pool	condition	% proliferated	% CD69+
	P1	SP ILC3	81.9	93.7
	P1	SI ILC3	71	86.4
	P2	SP ILC3	74.8	93
	P2	SI ILC3	47	79.8
	P3	SP ILC3	74.6	91.9
	P3	SI ILC3	51.4	80.8
	P4	SP ILC3	88.6	97.98
	P4	SI ILC3	37.8	68.1
	P4	SI ILC3	40.6	68.8
	P4	SI ILC3	42.4	73.9

## Sheet: Figure 2c
Figure 2c
			MHC II+	MHC II-
	pool	condition	% Yae+	% Yae+
	P1	SP ILC3	92.8	3.74
	P1	SI ILC3	84.3	1.42
	P1	SI ILC3	86.3	2.29
	P1	SI ILC3	89.2	2.52
	P2	SP ILC3	93.7	4.36
	P2	SI ILC3	93.9	1.4
	P2	SI ILC3	92.4	1.65
	P2	SI ILC3	92.9	1.72
	P2	SI ILC3	89.6	1.48
	P3	SP ILC3	76.5	1.93
	P3	SI ILC3	69.7	3.96
	P3	SI ILC3	74	3.93
	P3	SI ILC3	74.1	2.26
	P3	SI ILC3	74	2.94

## Sheet: Figure 2d
Figure 2d
	pool	condition	% proliferated	% CD69+
	P1	SIMHCII+	28.4	83.6
	P1	SPMHCII+	29.3	80.4
	P1	SIMHCII-	0.769	7.769
	P1	SPMHCII-	9.04	30.54
	P2	SIMHCII+	30.1	85.8
	P2	SIMHCII+	25.8	81.3
	P2	SPMHCII+	32.7	80
	P2	SIMHCII-	0.883	8.233
	P2	SIMHCII-	0.556	6.616
	P2	SPMHCII-	9.4	31.4
	P2	SPMHCII-	9.09	34.39
	P3	SIMHCII+	42.7	66.8
	P3	SIMHCII+	41.4	73.2
	P3	SPMHCII+	43.7	80.8
	P3	SIMHCII-	1.53	10.88
	P3	SIMHCII-	1.25	14.85
	P3	SIMHCII-	1.55	13.65
	P3	SPMHCII-	13.8	31.3
	P3	SPMHCII-	13.7	29.6
	P3	SPMHCII-	18	33
	P4	SIMHCII+	54	91
	P4	SIMHCII+	49.8	89.2
	P4	SPMHCII+	26.9	73.1
	P4	SPMHCII+	23	35.2
	P4	SPMHCII+	18.6	32.4
	P4	SPMHCII+	20.1	33
	P4	SPMHCII+	11.6	22.2
	P4	SPMHCII+	13.1	24.5
	P5	SPMHCII+	22.7	78.3
	P5	SPMHCII+	21	77.7
	P5	SPMHCII+	13.3	68.3
	P5	SPMHCII+	13.8	28.3
	P5	SPMHCII+	9.9	22.6
	P5	SPMHCII+	9.91	21.51
	P5	SPMHCII+	7.06	18.96
	P6	SPMHCII+	39.3	78.2
	P6	SPMHCII+	36.8	76.6
	P6	SPMHCII+	26.8	82.4
	P6	SPMHCII+	1.9	14
	P6	SPMHCII+	2.06	11.92
	P6	SPMHCII+	2.1	15
	P6	SPMHCII+	23.9	50.2

## Sheet: Figure 3a
Figure 3a
	MHC II+			CD80+			CD86+			CD74+
	SP	SI		SP	SI		SP	SI		SP	SI
	14.1	0.998		14.1	0.998		24.1	0.806		30.6	6.95
	20.3	2.94		10.9	1.4		15.7	0.802		31.5	7.63
	15.7	3.75		8.45	1.04		19.4	0.568		32.5	7.11
	34.5	3.56		23.1	2.97		34	1.16		28.4	9.43

## Sheet: Figure 3b
Figure 3b
	MHC II+			CD80+			CD86+			CD74+
	Sp	SI		Sp	SI		Sp	SI		Sp	SI
	9.93	1.48		7.58	1.19		21.6	0.888		28.8	10
	11.2	1.15		10.3	1.14		18.6	0.709		36.9	10.1
	14.6	1.73		14.6	1.73		20.1	1.3		28.7	2.7
	20.3	2.94		8.66	0.763		11.5	0.488		25.1	5.87
	13.4	1.59		4.95	0.545		9.53	0.379		16.1	4.7
	12.8	3.01		4.47	1.43		12.1	0.252		15.5	4.46
	18.1	3.69		24.2	1.64		27.1	0.356		36.8	7.83
	24	3.4		28.1	1.54		38.7	0.551		36.7	4.62

## Sheet: Figure 4c
Figure 4c
	CD74+ MHC II+				MHC II+
	Fresh SI ILC3	Cultured SI ILC3	Fresh SP ILC3		Fresh SI ILC3	Cultured SI ILC3	Fresh SP ILC3
	0.971	40.6	18.1		7.5655	38.52	35.8
	0.59	17.1	16.3		6.57	22.615	39.2
	1.02	8.87	7.56		6.505	17.74	57.15
	0.971	14.8	7.36		10.915	18.46	48.73
	0.434	12.3	9.22		18.5355	20.26	46.48
	3.98		12.6		11.567		43.41
	1.81		10.6		26.59		38.6
	2.27		15.8		12.655		31.95
	2.45		16.6		13.87		47.5
					16.85		45.7

## Sheet: Figure 4d
Figure 4d
	pool	condition	% proliferated	% CD69+
	P1	fresh SI ILC3	7.29	24.39
	P1	fresh SI ILC3	6.47	21.97
	P1	fresh SI ILC3	7.47	26.07
	P2	cultured SI ILC3	9.13	35.83
	P2	cultured SI ILC3	8.07	29.47
	P2	cultured SI ILC3	8.43	32.13
	P5	fresh SI ILC3	6.2	30.4
	P5	fresh SI ILC3	5.92	28.72
	P6	cultured SI ILC3	3.17	34.17
	P6	cultured SI ILC3	4.49	37.09
	P7	fresh SI ILC3	1.69	15.69
	P7	fresh SI ILC3	3.46	22.06
	P8	cultured SI ILC3	5.02	32.52
	P8	cultured SI ILC3	4.58	34.28
	P8	cultured SI ILC3	4.73	35.73
	P9	fresh SI ILC3	4.62	26.72
	P9	fresh SI ILC3	6.76	30.16
	P10	cultured SI ILC3	5.99	37.29
	P10	cultured SI ILC3	5.72	36.82

## Sheet: Figure 4e
Figure 4e
	pool	condition	% proliferated	% CD69+
	P1	fresh SI ILC3	56	84.7
	P1	fresh SI ILC3	57.1	81.7
	P2	cultured SI ILC3	63.9	95.3
	P2	cultured SI ILC3	63.4	92.6
	P2	cultured SI ILC3	64	93.4
	P3	fresh SI ILC3	45.3	74.4
	P3	fresh SI ILC3	47.8	74.8
	P3	fresh SI ILC3	44.4	78.1
	P4	cultured SI ILC3	70.3	95.4
	P4	cultured SI ILC3	71.2	95.4
	P5	fresh SI ILC3	49.2	78.1
	P5	fresh SI ILC3	45.6	76.6
	P5	fresh SI ILC3	47.7	79.2
	P6	cultured SI ILC3	67.1	96
	P6	cultured SI ILC3	64.5	95.2
	P6	cultured SI ILC3	64.8	96.1

[truncated: 40 more sheets: Figure 5a, Figure 5b, Figure 5c, Figure 5d, Figure 5e, Figure 5f, Figure 5g, Figure 6a, Figure 6b, Figure 6c, Figure 6d, Figure 7a, Figure 7b, Figure 7c, Figure 7d, Figure 7e, Figure 7f, Supplementary Fig. 2c, Supplementary Fig. 2d, Supplementary Fig. 2g …]
